# Supplementary material for: A Fiber- and Polyphenol-Enriched Diet Enhances Humoral Immunity, Reshapes Cecal Microbiota, and Improves Short-Chain Fatty Acid Production in Female Wistar Rats
Source: Nutrients. 2026 Jun 26;18(13):2088. doi: 10.3390/nu18132088 (PMC13363427; doi:10.3390/nu18132088)
Supplement: Supplementary file 1 [file nutrients-18-02088-s001.zip]

Archive with 1 entries (1 files):
- nutrients-4374932-supplementary.pdf
